# Supplementary material for: Analysis of Polyphenolic Compounds in Water-Based Extracts of Vicia faba L.: A Potential Innovative Source of Nutraceutical Ingredients
Source: Antioxidants (Basel). 2022 Dec 12;11(12):2453. doi: 10.3390/antiox11122453 (PMC9774889; doi:10.3390/antiox11122453)
Supplement: Supplementary file 1 [file antioxidants-11-02453-s001.zip]

Archive with 1 entries (1 files):
- antioxidants-2044984-supplementary.pdf
